# Supplementary material for: Occurrence, Bioaccumulation and Dietary Exposure Assessment of Legacy and Emerging Per- and Polyfluoroalkyl Substances (PFAS) in Freshwater Fish from Zhejiang Markets: Implications for Human Health Risks
Source: Toxics. 2026 Jun 17;14(6):524. doi: 10.3390/toxics14060524 (PMC13307121; doi:10.3390/toxics14060524)
Supplement: Supplementary file 1 [file toxics-14-00524-s001.zip]

Archive with 1 entries (1 files):
- toxics-4333429-supplementary.pdf
